# Supplementary material for: Site Density Functional Theory and Structural Bioinformatics Analysis of the SARS-CoV Spike Protein and hACE2 Complex
Source: Molecules. 2022 Jan 26;27(3):799. doi: 10.3390/molecules27030799 (PMC8839245; doi:10.3390/molecules27030799)
Supplement: Supplementary file 1 [file molecules-27-00799-s001.zip]

Archive with 1 entries (1 files):
- molecules-1537188-supplementary.pdf
